# Supplementary material for: On Window Mean Survival Time With Interval‐Censored Data
Source: Stat Med. 2026 Mar 16;45(6-7):e70491. doi: 10.1002/sim.70491 (PMC12991874; doi:10.1002/sim.70491)
Supplement: Supplementary file 1 — Data S1: Supporting Information. [file SIM-45-0-s001.zip]

Archive with 11 entries (10 files):
- Data Files/
- Data Files/sample_output.txt
- __MACOSX/Data Files/._sample_output.txt
- Data Files/Section4_BCOS_analysis.R
- __MACOSX/Data Files/._Section4_BCOS_analysis.R
- Data Files/session_info.txt
- __MACOSX/Data Files/._session_info.txt
- Data Files/README.txt
- __MACOSX/Data Files/._README.txt
- Data Files/LICENSE.txt
- __MACOSX/Data Files/._LICENSE.txt
