# Supplementary material for: On Window Mean Survival Time With Interval‐Censored Data
Source: Stat Med. 2026 Mar 16;45(6-7):e70491. doi: 10.1002/sim.70491 (PMC12991874; doi:10.1002/sim.70491)
Supplement: Supplementary file 1 — Data S1: Supporting Information. [file SIM-45-0-s001.zip › Data Files/sample_output.txt]

================================================================================
Sample Output from Section4_BCOS_analysis.R
================================================================================

This file contains the complete console output from running the R script
Section4_BCOS_analysis.R. This output is provided for reference purposes
to allow reviewers to verify the results without running the code.

Generated on: 2025-01-10
R version: 4.5.1 (2025-06-13)
Platform: aarch64-apple-darwin20
Locale: en_US.UTF-8

Note: The graphical output (Kaplan-Meier plots) is not included in this
text file but will be displayed when the script is run interactively.

For detailed interpretation of these results, please refer to Section 4
of the manuscript.

================================================================================

Loading required package: ggplot2
Loading required package: ggpubr

Attaching package: ‘cowplot’

The following object is masked from ‘package:ggpubr’:

    get_legend

Loading required package: survival

Attaching package: ‘survival’

The following object is masked from ‘package:survminer’:

    myeloma

Loading required package: perm
Loading required package: Icens
Loading required package: MLEcens
Depends on Icens package available on bioconductor. 
To install use for example:
install.packages('BiocManager')
BiocManager::install('Icens')
========================================================================
BCOS Dataset Overview
========================================================================
This dataset contains interval-censored survival times from a breast
cancer clinical trial comparing radiation alone vs. radiation with
adjuvant chemotherapy.

Dataset structure (first 6 observations):
  left right treatment
1   45   Inf       Rad
2    6    10       Rad
3    0     7       Rad
4   46   Inf       Rad
5   46   Inf       Rad
6    7    16       Rad

Dataset dimensions: 94 observations, 3 variables
  - Column 1: Left endpoint of interval (l)
  - Column 2: Right endpoint of interval (r)
  - Column 3: Treatment group (Rad or RadChem)

Note: Event time is known to be in interval (l, r] but exact time
unknown. This is typical in clinical trials where patients are
examined periodically.
========================================================================

Preprocessed data (first 6 rows):
  time status grp
1 45.0      0 Rad
2  8.0      1 Rad
3  3.5      1 Rad
4 46.0      0 Rad
5 46.0      0 Rad
6 11.5      1 Rad

Kaplan-Meier survival estimates:
Call: survfit(formula = Surv(time, status) ~ grp, data = bcos_mid)

                grp=Rad 
 time n.risk n.event survival std.err lower 95% CI upper 95% CI
  2.5     46       1    0.978  0.0215        0.937        1.000
  3.5     45       1    0.957  0.0301        0.899        1.000
  4.0     44       1    0.935  0.0364        0.866        1.000
  7.5     43       1    0.913  0.0415        0.835        0.998
  8.0     42       2    0.870  0.0497        0.777        0.973
  8.5     40       1    0.848  0.0530        0.750        0.958
 10.5     39       1    0.826  0.0559        0.724        0.943
 11.5     38       1    0.804  0.0585        0.698        0.928
 13.0     37       1    0.783  0.0608        0.672        0.911
 14.5     36       1    0.761  0.0629        0.647        0.895
 21.0     32       2    0.713  0.0674        0.593        0.858
 22.5     29       1    0.689  0.0694        0.565        0.839
 27.0     26       1    0.662  0.0716        0.536        0.819
 30.5     25       1    0.636  0.0735        0.507        0.797
 31.0     24       1    0.609  0.0750        0.479        0.776
 33.0     22       1    0.582  0.0766        0.449        0.753
 40.0     13       1    0.537  0.0827        0.397        0.726
 40.5     11       1    0.488  0.0884        0.342        0.696
 42.0     10       1    0.439  0.0921        0.291        0.662

                grp=RadChem 
 time n.risk n.event survival std.err lower 95% CI upper 95% CI
  2.5     48       1   0.9792  0.0206      0.93958        1.000
  6.0     47       1   0.9583  0.0288      0.90344        1.000
  6.5     46       2   0.9167  0.0399      0.84172        0.998
 10.0     44       1   0.8958  0.0441      0.81345        0.987
 11.0     43       1   0.8750  0.0477      0.78627        0.974
 12.0     40       1   0.8531  0.0513      0.75826        0.960
 13.5     36       1   0.8294  0.0551      0.72819        0.945
 14.0     35       1   0.8057  0.0584      0.69905        0.929
 14.5     34       1   0.7820  0.0613      0.67068        0.912
 15.5     33       2   0.7346  0.0661      0.61585        0.876
 16.0     31       1   0.7109  0.0681      0.58926        0.858
 16.5     30       1   0.6872  0.0698      0.56315        0.839
 18.0     29       1   0.6635  0.0713      0.53749        0.819
 18.5     28       1   0.6398  0.0726      0.51225        0.799
 20.0     27       3   0.5688  0.0753      0.43883        0.737
 21.0     24       1   0.5451  0.0758      0.41508        0.716
 21.5     22       2   0.4955  0.0765      0.36606        0.671
 22.0     20       1   0.4707  0.0766      0.34215        0.648
 22.5     19       1   0.4460  0.0765      0.31863        0.624
 25.5     17       1   0.4197  0.0764      0.29384        0.600
 26.0     16       1   0.3935  0.0760      0.26954        0.574
 27.0     15       2   0.3410  0.0743      0.22245        0.523
 27.5     13       1   0.3148  0.0731      0.19969        0.496
 32.0     11       1   0.2862  0.0718      0.17496        0.468
 33.0      9       1   0.2544  0.0705      0.14771        0.438
 36.5      5       1   0.2035  0.0725      0.10124        0.409
 37.0      4       1   0.1526  0.0700      0.06213        0.375
 38.0      3       1   0.1018  0.0625      0.03055        0.339
 46.0      2       1   0.0509  0.0476      0.00812        0.319


Group coding: Rad = 1, RadChem = 0
(Difference calculated as: Rad - RadChem)

========================================
Analysis 1: Restricted Mean Survival Time (RMST)
Time window: [0, 42] months
========================================

The truncation times: tau0 = 0  and tau1 = 42  were specified. 

Window Mean Survival Time (WMST) by arm 
                 Est.      se lower .95 upper .95
RMST (arm=1) 31.06211 2.11546  26.91588  35.20834
RMST (arm=0) 24.00041 1.68805  20.69190  27.30892


Window Mean Time Lost (WMTL) by arm 
                 Est.      se lower .95 upper .95
RMTL (arm=1) 10.93789 2.11546   6.79166  15.08412
RMTL (arm=0) 17.99959 1.68805  14.69108  21.30810


Between-group contrast 
                        Est. lower .95 upper .95       p
RMST (arm=1)-(arm=0) 7.06170   1.75723  12.36617 0.00907
RMST (arm=1)/(arm=0) 1.29423   1.06826   1.56801 0.00843
RMTL (arm=1)/(arm=0) 0.60767   0.39876   0.92605 0.02048

========================================
Analysis 2: WMST at Crossing Point
Time window: [15, 42] months
========================================

The truncation times: tau0 = 15  and tau1 = 42  were specified. 

Window Mean Survival Time (WMST) by arm 
                 Est.      se lower .95 upper .95
WMST (arm=1) 17.65994 1.73207  14.26514  21.05474
WMST (arm=0) 10.12671 1.48479   7.21659  13.03684


Window Mean Time Lost (WMTL) by arm 
                 Est.      se lower .95 upper .95
WMTL (arm=1)  9.34006 1.73207   5.94526  12.73486
WMTL (arm=0) 16.87329 1.48479  13.96316  19.78341


Between-group contrast 
                        Est. lower .95 upper .95       p
WMST (arm=1)-(arm=0) 7.53322   3.06181  12.00463 0.00096
WMST (arm=1)/(arm=0) 1.74390   1.23415   2.46418 0.00162
WMTL (arm=1)/(arm=0) 0.55354   0.37019   0.82770 0.00396

========================================
Analysis 3: WMST Before Crossing Point
Time window: [12.5, 42] months
========================================

The truncation times: tau0 = 12.5  and tau1 = 42  were specified. 

Window Mean Survival Time (WMST) by arm 
                 Est.      se lower .95 upper .95
WMST (arm=1) 19.61646 1.85460  15.98151  23.25141
WMST (arm=0) 12.18843 1.55333   9.14397  15.23290


Window Mean Time Lost (WMTL) by arm 
                 Est.      se lower .95 upper .95
WMTL (arm=1)  9.88354 1.85460   6.24859  13.51849
WMTL (arm=0) 17.31157 1.55333  14.26710  20.35603


Between-group contrast 
                        Est. lower .95 upper .95       p
WMST (arm=1)-(arm=0) 7.42803   2.68655  12.16951 0.00214
WMST (arm=1)/(arm=0) 1.60943   1.17924   2.19656 0.00271
WMTL (arm=1)/(arm=0) 0.57092   0.37978   0.85827 0.00704

========================================
Analysis 4: WMST After Crossing Point
Time window: [17.5, 42] months
========================================

The truncation times: tau0 = 17.5  and tau1 = 42  were specified. 

Window Mean Survival Time (WMST) by arm 
                 Est.     se lower .95 upper .95
WMST (arm=1) 15.75776 1.6018  12.61829  18.89724
WMST (arm=0)  8.32567 1.3846   5.61190  11.03945


Window Mean Time Lost (WMTL) by arm 
                 Est.     se lower .95 upper .95
WMTL (arm=1)  8.74224 1.6018   5.60276  11.88171
WMTL (arm=0) 16.17433 1.3846  13.46055  18.88810


Between-group contrast 
                        Est. lower .95 upper .95       p
WMST (arm=1)-(arm=0) 7.43209   3.28229  11.58190 0.00045
WMST (arm=1)/(arm=0) 1.89267   1.29171   2.77322 0.00106
WMTL (arm=1)/(arm=0) 0.54050   0.36362   0.80342 0.00235

========================================
Analysis complete.
For interpretation of results, see Section 4 of the manuscript.
========================================
