# Supplementary material for: On Window Mean Survival Time With Interval‐Censored Data
Source: Stat Med. 2026 Mar 16;45(6-7):e70491. doi: 10.1002/sim.70491 (PMC12991874; doi:10.1002/sim.70491)
Supplement: Supplementary file 1 — Data S1: Supporting Information. [file SIM-45-0-s001.zip › Data Files/Section4_BCOS_analysis.R]

################################################################################
# Example R Code for Interval-Censored Survival Analysis
#
# This script demonstrates the application of Window Mean Survival Time (WMST)
# to interval-censored survival data, as presented in Section 4 of the manuscript.
# The analysis uses the breast cosmesis (BCOS) dataset, which compares two
# treatment groups: radiation therapy alone (Rad) vs. radiation therapy with
# adjuvant chemotherapy (Rad+Chem). The survival endpoint is cosmetic deterioration.
#
# This dataset represents an early crossing survival curves scenario, where
# the two survival curves intersect at approximately 15 months. In such cases,
# WMST demonstrates superior statistical power compared to RMST.
#
# Required packages:
# - survWMST: For window mean survival time analysis
# - survminer: For survival curve visualization
# - cowplot: For combining plots
# - interval: For interval-censored data handling
#
# Installation instructions (run once):
# install.packages("devtools")
# install.packages("hesim")
# devtools::install_github("pauknemj/survWMST")
# install.packages("survminer")
# install.packages("cowplot")
# install.packages("interval")
################################################################################

# Load required libraries
library(survWMST)
library(survminer)
library(cowplot)
library(interval)

# Load the breast cosmesis (BCOS) dataset
# This dataset comes from a clinical trial comparing two treatment regimens
# for early breast cancer:
#   - Rad: Radiation therapy alone (n=46)
#   - RadChem: Radiation therapy with adjuvant chemotherapy (n=48)
# Endpoint: Time to cosmetic deterioration (interval-censored)
data(bcos)

# Display dataset structure
cat("========================================================================\n")
cat("BCOS Dataset Overview\n")
cat("========================================================================\n")
cat("This dataset contains interval-censored survival times from a breast\n")
cat("cancer clinical trial comparing radiation alone vs. radiation with\n")
cat("adjuvant chemotherapy.\n\n")
cat("Dataset structure (first 6 observations):\n")
print(head(bcos))
cat("\nDataset dimensions:", nrow(bcos), "observations,", ncol(bcos),
    "variables\n")
cat("  - Column 1: Left endpoint of interval (l)\n")
cat("  - Column 2: Right endpoint of interval (r)\n")
cat("  - Column 3: Treatment group (Rad or RadChem)\n\n")
cat("Note: Event time is known to be in interval (l, r] but exact time\n")
cat("unknown. This is typical in clinical trials where patients are\n")
cat("examined periodically.\n")
cat("========================================================================\n\n")

################################################################################
# Data Preprocessing: Midpoint Imputation
################################################################################
# The BCOS dataset contains interval-censored observations where the exact
# event time is unknown, only the interval (l, r] containing the event.
#
# We use midpoint imputation to convert these intervals to single time points.
# This method was selected based on simulation results (Section 3.2) showing:
# - Comparable estimation accuracy to Turnbull's NPMLE method
# - Closed-form variance estimation (unlike Turnbull requiring bootstrap)
# - Smallest MSE among imputation methods for WMST estimation
# - Direct compatibility with existing survWMST package functions

midpoint <- function(matrix){
  result <- matrix
  # Calculate midpoint of the interval
  result[,1] <- (matrix[,1] + matrix[,2]) / 2
  # Set status: 1 for events, 0 for censored
  result[result[,1]!=Inf, 2] <- 1
  result[result[,1]==Inf, 2] <- 0
  # For censored observations, use the left endpoint
  result[result[,2]==0, 1] <- matrix[result[,2]==0, 1]
  colnames(result) <- c("time", "status", "grp")
  return(result)
}

# Apply midpoint assignment
bcos_mid <- midpoint(bcos)

cat("Preprocessed data (first 6 rows):\n")
print(head(bcos_mid))
cat("\n")

################################################################################
# Kaplan-Meier Analysis
################################################################################
# Note: The standard Kaplan-Meier (KM) method cannot be directly applied to
# interval-censored data. However, after midpoint imputation, we can use KM
# estimation to obtain survival curves for visualization and WMST calculation.
#
# Fit Kaplan-Meier curves for each treatment group

km_fit <- survfit(Surv(time, status) ~ grp, data = bcos_mid)

# Print summary statistics
cat("Kaplan-Meier survival estimates:\n")
print(summary(km_fit))
cat("\n")

################################################################################
# Visualization: Kaplan-Meier Curves with Risk Table
################################################################################
# Create a visualization showing:
# 1. Survival curves for both treatment groups
# 2. Risk table showing number of patients at risk over time
# 3. The early crossing pattern (curves intersect around 15 months)
#
# This plot corresponds to Figure 6 in Section 4 of the manuscript.

km_fit_mid_plot <- ggsurvplot(
  km_fit,
  data = bcos_mid,
  risk.table = TRUE,
  legend.title = "Group",
  legend.labs = c("Rad", "Rad+Chem"),
  xlab = "Time (month)",
  ylab = "Survival Probability",
  title = "Kaplan-Meier Curves for BCOS Dataset",
  ggtheme = theme_minimal() +
    theme(legend.position = "right", plot.title = element_text(hjust = 0.5))
)

# Extract and customize main plot
main_plot <- km_fit_mid_plot$plot +
  theme(panel.border = element_rect(color = "black", fill = NA))
risk_table <- km_fit_mid_plot$table

# Combine main plot and risk table
combined_plot <- plot_grid(
  main_plot,
  risk_table,
  ncol = 1,  # Arrange vertically
  rel_heights = c(3, 1),  # Height ratio of main plot to risk table
  align = "v"
)

# Display the combined plot
print(combined_plot)

################################################################################
# Window Mean Survival Time (WMST) Analysis
################################################################################
# Recode treatment groups for the survWMST package
# The wmst() function requires numeric group indicators (1 vs 0).
# In this analysis:
#   - Rad (radiation alone): coded as 1
#   - RadChem (radiation + chemotherapy): coded as 0
#
# Important: The function calculates difference as (group 1 - group 0).
# Therefore:
#   - Positive difference: Rad has better survival than RadChem
#   - Negative difference: RadChem has better survival than Rad

bcos_mid$grp <- as.character(bcos_mid$grp)
bcos_mid$grp[bcos_mid$grp == "Rad"] <- 1
bcos_mid$grp[bcos_mid$grp == "RadChem"] <- 0
bcos_mid$grp <- as.numeric(bcos_mid$grp)

cat("Group coding: Rad = 1, RadChem = 0\n")
cat("(Difference calculated as: Rad - RadChem)\n\n")

# Analysis 1: Standard RMST (tau0 = 0, tau1 = 42)
# RMST represents the area under the survival curve from time 0 to tau1.
# This is equivalent to WMST with tau0 = 0.
cat("========================================\n")
cat("Analysis 1: Restricted Mean Survival Time (RMST)\n")
cat("Time window: [0, 42] months\n")
cat("========================================\n")
z_rmst <- wmst(bcos_mid$time, bcos_mid$status, bcos_mid$grp,
               tau0 = 0, tau1 = 42)
print(z_rmst)
cat("\n")

# Analysis 2: WMST at crossing point (tau0 = 15, tau1 = 42)
# The survival curves cross at approximately 15 months.
# Setting tau0 = 15 focuses on the period after crossing where treatment
# differences are most pronounced in this early crossing scenario.
# Note: WMST achieves lower p-value than RMST, demonstrating superior
# statistical power in early crossing survival curves scenarios.
cat("========================================\n")
cat("Analysis 2: WMST at Crossing Point\n")
cat("Time window: [15, 42] months\n")
cat("========================================\n")
z_wmst_just <- wmst(bcos_mid$time, bcos_mid$status, bcos_mid$grp,
                     tau0 = 15, tau1 = 42)
print(z_wmst_just)
cat("\n")

# Analysis 3: WMST before crossing point (tau0 = 12.5, tau1 = 42)
# Setting tau0 slightly before the crossing point (12.5 vs 15 months).
# This examines sensitivity to the choice of tau0.
cat("========================================\n")
cat("Analysis 3: WMST Before Crossing Point\n")
cat("Time window: [12.5, 42] months\n")
cat("========================================\n")
z_wmst_bef <- wmst(bcos_mid$time, bcos_mid$status, bcos_mid$grp,
                    tau0 = 12.5, tau1 = 42)
print(z_wmst_bef)
cat("\n")

# Analysis 4: WMST after crossing point (tau0 = 17.5, tau1 = 42)
# Setting tau0 slightly after the crossing point (17.5 vs 15 months).
# This further examines sensitivity to the choice of tau0.
cat("========================================\n")
cat("Analysis 4: WMST After Crossing Point\n")
cat("Time window: [17.5, 42] months\n")
cat("========================================\n")
z_wmst_aft <- wmst(bcos_mid$time, bcos_mid$status, bcos_mid$grp,
                    tau0 = 17.5, tau1 = 42)
print(z_wmst_aft)
cat("\n")

################################################################################
# Analysis Complete
################################################################################
cat("========================================\n")
cat("Analysis complete.\n")
cat("For interpretation of results, see Section 4 of the manuscript.\n")
cat("========================================\n")

################################################################################
# END OF SCRIPT
################################################################################
