# Supplementary material for: On Window Mean Survival Time With Interval‐Censored Data
Source: Stat Med. 2026 Mar 16;45(6-7):e70491. doi: 10.1002/sim.70491 (PMC12991874; doi:10.1002/sim.70491)
Supplement: Supplementary file 1 — Data S1: Supporting Information. [file SIM-45-0-s001.zip › Data Files/session_info.txt]

================================================================================
R Session Information
================================================================================

Generated on: 2025-10-10 22:54:55 JST 

This file documents the computational environment used to generate the
results in Section 4 of the manuscript. This information ensures
reproducibility of the analysis.

=================================================================================

R VERSION
---------
[1] "R version 4.5.1 (2025-06-13)"

PLATFORM
--------
[1] "aarch64-apple-darwin20"

OPERATING SYSTEM
----------------
[1] "Darwin"
[1] "24.6.0"

PACKAGE LOADING
---------------
Loading required package: ggplot2
Loading required package: ggpubr

Attaching package: ‘cowplot’

The following object is masked from ‘package:ggpubr’:

    get_legend

Loading required package: survival

Attaching package: ‘survival’

The following object is masked from ‘package:survminer’:

    myeloma

Loading required package: perm
Loading required package: Icens
Loading required package: MLEcens
Depends on Icens package available on bioconductor. 
To install use for example:
install.packages('BiocManager')
BiocManager::install('Icens')


SESSION INFO
------------
R version 4.5.1 (2025-06-13)
Platform: aarch64-apple-darwin20
Running under: macOS Sequoia 15.6.1

Matrix products: default
BLAS:   /Library/Frameworks/R.framework/Versions/4.5-arm64/Resources/lib/libRblas.0.dylib 
LAPACK: /Library/Frameworks/R.framework/Versions/4.5-arm64/Resources/lib/libRlapack.dylib;  LAPACK version 3.12.1

locale:
[1] en_US.UTF-8/en_US.UTF-8/en_US.UTF-8/C/en_US.UTF-8/en_US.UTF-8

time zone: Asia/Tokyo
tzcode source: internal

attached base packages:
[1] stats     graphics  grDevices utils     datasets  methods   base     

other attached packages:
 [1] interval_1.1-1.0    MLEcens_0.1-7.1     Icens_1.81.0       
 [4] perm_1.0-0.4        survival_3.8-3      cowplot_1.2.0      
 [7] survminer_0.5.1     ggpubr_0.6.1        ggplot2_3.5.2      
[10] survWMST_0.0.0.9000

loaded via a namespace (and not attached):
 [1] generics_0.1.4     tidyr_1.3.1        rstatix_0.7.2      lattice_0.22-7    
 [5] magrittr_2.0.3     evaluate_1.0.4     grid_4.5.1         RColorBrewer_1.1-3
 [9] mvtnorm_1.3-3      Matrix_1.7-3       backports_1.5.0    Formula_1.2-5     
[13] gridExtra_2.3      purrr_1.1.0        scales_1.4.0       abind_1.4-8       
[17] cli_3.6.5          KMsurv_0.1-6       rlang_1.1.6        splines_4.5.1     
[21] withr_3.0.2        tools_4.5.1        ggsignif_0.6.4     dplyr_1.1.4       
[25] km.ci_0.5-6        broom_1.0.10       vctrs_0.6.5        R6_2.6.1          
[29] zoo_1.8-14         lifecycle_1.0.4    hesim_0.5.6        car_3.1-3         
[33] pkgconfig_2.0.3    pillar_1.10.2      gtable_0.3.6       data.table_1.17.8 
[37] glue_1.8.0         Rcpp_1.0.14        xfun_0.52          tibble_3.2.1      
[41] tidyselect_1.2.1   knitr_1.50         farver_2.1.2       xtable_1.8-4      
[45] survMisc_0.5.6     carData_3.0-5      compiler_4.5.1    
