# Supplementary material for: On Window Mean Survival Time With Interval‐Censored Data
Source: Stat Med. 2026 Mar 16;45(6-7):e70491. doi: 10.1002/sim.70491 (PMC12991874; doi:10.1002/sim.70491)
Supplement: Supplementary file 1 — Data S1: Supporting Information. [file SIM-45-0-s001.zip › Data Files/README.txt]

================================================================================
Supporting Code for: On Window Mean Survival Time with Interval-Censored Data
================================================================================

This directory contains the R code implementing the analysis presented in
Section 4 of the manuscript.

FILE DESCRIPTION
----------------
Section4_BCOS_analysis.R
  - Main R script demonstrating WMST methodology for interval-censored data
  - Analyzes the breast cosmesis (BCOS) dataset
  - Reproduces the results reported in Section 4

sample_output.txt
  - Complete console output from running Section4_BCOS_analysis.R
  - Provided for reference without requiring R installation

session_info.txt
  - R session information including package versions
  - Documents the computational environment used to generate results

LICENSE.txt
  - MIT License governing the use and distribution of this code
  - Citation information for this work

SYSTEM REQUIREMENTS
-------------------
R version: 4.0.0 or higher

Required R packages:
  - survWMST (available from: https://github.com/pauknemj/survWMST)
  - survminer
  - cowplot
  - interval

INSTALLATION
------------
To install required packages, run the following commands in R:

  install.packages("devtools")
  devtools::install_github("pauknemj/survWMST")
  install.packages("survminer")
  install.packages("cowplot")
  install.packages("interval")

USAGE
-----
1. Install required packages (see above)
2. Open Section4_BCOS_analysis.R in R or RStudio
3. Run the entire script (or run line by line)

The script will:
  - Load and display the BCOS dataset
  - Perform midpoint imputation for interval-censored data
  - Estimate Kaplan-Meier survival curves
  - Visualize survival curves with risk tables
  - Perform RMST and WMST analyses with different time windows
  - Display all results with interpretation

Expected runtime: < 1 minute on a standard desktop computer

OUTPUT
------
The script generates:
  - Console output showing dataset structure and analysis results
  - A visualization of Kaplan-Meier curves with risk table
  - Statistical test results for RMST and WMST comparisons

NOTES
-----
- The BCOS dataset is included in the 'interval' package
- All analyses use midpoint imputation (Section 2.3 of manuscript)
- Results correspond to those reported in Section 4

REFERENCE
---------
For detailed methodology and interpretation, please refer to Section 4
of the manuscript.

CONTACT
-------
For questions regarding this code, please contact the corresponding author.

================================================================================
